# Supplementary material for: Characterization and Metabolism of Drug Products Containing the Cocaine-Like New Psychoactive Substances Indatraline and Troparil
Source: Metabolites. 2024 Jun 18;14(6):342. doi: 10.3390/metabo14060342 (PMC11205633; doi:10.3390/metabo14060342)
Supplement: Supplementary file 1 [file metabolites-14-00342-s001.zip]

Archive with 1 entries (1 files):
- metabolites-2994902-supplementary materials.pdf
